# Supplementary material for: Multiplex Label-Free Kinetic Characterization of Antibodies for Rapid Sensitive Cardiac Troponin I Detection Based on Functionalized Magnetic Nanotags
Source: Int J Mol Sci. 2022 Apr 19;23(9):4474. doi: 10.3390/ijms23094474 (PMC9102693; doi:10.3390/ijms23094474)
Supplement: Supplementary file 1 [file ijms-23-04474-s001.zip]

Archive with 1 entries (1 files):
- ijms-1673082-supplementary.pdf
